# Supplementary material for: Molecular Detection of Bartonella spp. and Hematological Evaluation in Domestic Cats and Dogs from Bangkok, Thailand
Source: Pathogens. 2021 Apr 22;10(5):503. doi: 10.3390/pathogens10050503 (PMC8146774; doi:10.3390/pathogens10050503)
Supplement: Supplementary file 1 [file pathogens-10-00503-s001.zip › Supplementary Table S1.xlsx]

## Sheet: Table S1
Table S1 Details of sequencing data obtained in this study and their related-BLAST results
Gene	ID	Accession No.	Length (bp)	n of A(%)	n of T(%)	n of C(%)	n of G(%)	%Identity	*Best match	Matched host	Marched sample	Matched location
gltA	2901	MW575345	309	102	102	54	51	94.59%-100%	MK977726	Dog	Endocardial tisuue	Brazil
									MN107414	Cat	Blood	Brazil
									MN107413	Cat	Blood	Brazil
									MH019303	Cat	Blood	Brazil
									MH019302	Cat	Blood	Brazil
									MH019301	Cat	Blood	Brazil
									MH019300	Cat	Blood	Brazil
									KY913636	Cat flea	Flea	Chile
									KY913635	Cat flea	Flea	Chile
									KY913634	Cat flea	Flea	Chile
									KY913633	Cat flea	Flea	Chile
									KY913632	Cat flea	Flea	Chile
									KY913631	Cat flea	Flea	Chile
									KY913630	Cat flea	Flea	Chile
									KY913629	Cat flea	Flea	Chile
									KY913628	Cat flea	Flea	Chile
									KX001761	Cat	Blood	Thailand
									FN645454	Cat	Blood	France
	3302	MW575346	309	102	102	54	51	94.59%-100%	MK977726	Dog	Endocardial tisuue	Brazil
									MN107414	Cat	Blood	Brazil
									MN107413	Cat	Blood	Brazil
									MH019303	Cat	Blood	Brazil
									MH019302	Cat	Blood	Brazil
									MH019301	Cat	Blood	Brazil
									MH019300	Cat	Blood	Brazil
									KY913636	Cat flea	Flea	Chile
									KY913635	Cat flea	Flea	Chile
									KY913634	Cat flea	Flea	Chile
									KY913633	Cat flea	Flea	Chile
									KY913632	Cat flea	Flea	Chile
									KY913631	Cat flea	Flea	Chile
									KY913630	Cat flea	Flea	Chile
									KY913629	Cat flea	Flea	Chile
									KY913628	Cat flea	Flea	Chile
									KX001761	Cat	Blood	Thailand
									FN645454	Cat	Blood	France
	4102	MW575347	309	102	102	54	51	94.59%-100%	MK977726	Dog	Endocardial tisuue	Brazil
									MN107414	Cat	Blood	Brazil
									MN107413	Cat	Blood	Brazil
									MH019303	Cat	Blood	Brazil
									MH019302	Cat	Blood	Brazil
									MH019301	Cat	Blood	Brazil
									MH019300	Cat	Blood	Brazil
									KY913636	Cat flea	Flea	Chile
									KY913635	Cat flea	Flea	Chile
									KY913634	Cat flea	Flea	Chile
									KY913633	Cat flea	Flea	Chile
									KY913632	Cat flea	Flea	Chile
									KY913631	Cat flea	Flea	Chile
									KY913630	Cat flea	Flea	Chile
									KY913629	Cat flea	Flea	Chile
									KY913628	Cat flea	Flea	Chile
									KX001761	Cat	Blood	Thailand
									FN645454	Cat	Blood	France
	5909	MW575348	309	102	102	54	51	94.59%-100%	MK977726	Dog	Endocardial tisuue	Brazil
									MN107414	Cat	Blood	Brazil
									MN107413	Cat	Blood	Brazil
									MH019303	Cat	Blood	Brazil
									MH019302	Cat	Blood	Brazil
									MH019301	Cat	Blood	Brazil
									MH019300	Cat	Blood	Brazil
									KY913636	Cat flea	Flea	Chile
									KY913635	Cat flea	Flea	Chile
									KY913634	Cat flea	Flea	Chile
									KY913633	Cat flea	Flea	Chile
									KY913632	Cat flea	Flea	Chile
									KY913631	Cat flea	Flea	Chile
									KY913630	Cat flea	Flea	Chile
									KY913629	Cat flea	Flea	Chile
									KY913628	Cat flea	Flea	Chile
									KX001761	Cat	Blood	Thailand
									FN645454	Cat	Blood	France
	6806	MW575349	309	102	102	54	51	94.59%-100%	MK977726	Dog	Endocardial tisuue	Brazil
									MN107414	Cat	Blood	Brazil
									MN107413	Cat	Blood	Brazil
									MH019303	Cat	Blood	Brazil
									MH019302	Cat	Blood	Brazil
									MH019301	Cat	Blood	Brazil
									MH019300	Cat	Blood	Brazil
									KY913636	Cat flea	Flea	Chile
									KY913635	Cat flea	Flea	Chile
									KY913634	Cat flea	Flea	Chile
									KY913633	Cat flea	Flea	Chile
									KY913632	Cat flea	Flea	Chile
									KY913631	Cat flea	Flea	Chile
									KY913630	Cat flea	Flea	Chile
									KY913629	Cat flea	Flea	Chile
									KY913628	Cat flea	Flea	Chile
									KX001761	Cat	Blood	Thailand
									FN645454	Cat	Blood	France
	7406	MW575350	309	102	102	54	51	94.59%-100%	MK977726	Dog	Endocardial tisuue	Brazil
									MN107414	Cat	Blood	Brazil
									MN107413	Cat	Blood	Brazil
									MH019303	Cat	Blood	Brazil
									MH019302	Cat	Blood	Brazil
									MH019301	Cat	Blood	Brazil
									MH019300	Cat	Blood	Brazil
									KY913636	Cat flea	Flea	Chile
									KY913635	Cat flea	Flea	Chile
									KY913634	Cat flea	Flea	Chile
									KY913633	Cat flea	Flea	Chile
									KY913632	Cat flea	Flea	Chile
									KY913631	Cat flea	Flea	Chile
									KY913630	Cat flea	Flea	Chile
									KY913629	Cat flea	Flea	Chile
									KY913628	Cat flea	Flea	Chile
									KX001761	Cat	Blood	Thailand
									FN645454	Cat	Blood	France
	8303	MW575351	309	102	102	54	51	94.59%-100%	MK977726	Dog	Endocardial tisuue	Brazil
									MN107414	Cat	Blood	Brazil
									MN107413	Cat	Blood	Brazil
									MH019303	Cat	Blood	Brazil
									MH019302	Cat	Blood	Brazil
									MH019301	Cat	Blood	Brazil
									MH019300	Cat	Blood	Brazil
									KY913636	Cat flea	Flea	Chile
									KY913635	Cat flea	Flea	Chile
									KY913634	Cat flea	Flea	Chile
									KY913633	Cat flea	Flea	Chile
									KY913632	Cat flea	Flea	Chile
									KY913631	Cat flea	Flea	Chile
									KY913630	Cat flea	Flea	Chile
									KY913629	Cat flea	Flea	Chile
									KY913628	Cat flea	Flea	Chile
									KX001761	Cat	Blood	Thailand
									FN645454	Cat	Blood	France
	8501	MW575353	339	116	115	57	51	97.01%-100%	MN107415	Cat	Blood	Brazil
									MH019297	Cat	Blood	Brazil
									MH019295	Cat	Blood	Brazil
									KY913627	Cat flea	Flea	Chile
									KY913626	Cat flea	Flea	Chile
									KY913625	Cat flea	Flea	Chile
									KY913624	Cat flea	Flea	Chile
									KY913623	Cat flea	Flea	Chile
									KY913622	Cat flea	Flea	Chile
									KY913621	Cat flea	Flea	Chile
									KY913620	Cat flea	Flea	Chile
									CP020742	Human	NA	NA
									KT945243	Human	Lymph node secretion	Brazil
									HG965802	Human	blood	NA
									MT028358	Geoffroy's cat	Blood	Brazil
									FJ492802	Cat	NA	China
									FJ464197	Cat	NA	China
									FJ464193	Cat	NA	China
									FJ464188	Cat	NA	China
									FJ464185	Cat	NA	China
									AM294993	NA	NA	NA
									BX897699	NA	NA	NA
									L38987	NA	NA	NA
	8508	MW575352	309	102	102	54	51	94.59%-100%	MK977726	Dog	Endocardial tisuue	Brazil
									MN107414	Cat	Blood	Brazil
									MN107413	Cat	Blood	Brazil
									MH019303	Cat	Blood	Brazil
									MH019302	Cat	Blood	Brazil
									MH019301	Cat	Blood	Brazil
									MH019300	Cat	Blood	Brazil
									KY913636	Cat flea	Flea	Chile
									KY913635	Cat flea	Flea	Chile
									KY913634	Cat flea	Flea	Chile
									KY913633	Cat flea	Flea	Chile
									KY913632	Cat flea	Flea	Chile
									KY913631	Cat flea	Flea	Chile
									KY913630	Cat flea	Flea	Chile
									KY913629	Cat flea	Flea	Chile
									KY913628	Cat flea	Flea	Chile
									KX001761	Cat	Blood	Thailand
									FN645454	Cat	Blood	France
	9304	MW575354	339	116	115	57	51	97.01%-100%	MN107415	Cat	Blood	Brazil
									MH019297	Cat	Blood	Brazil
									MH019295	Cat	Blood	Brazil
									KY913627	Cat flea	Flea	Chile
									KY913626	Cat flea	Flea	Chile
									KY913625	Cat flea	Flea	Chile
									KY913624	Cat flea	Flea	Chile
									KY913623	Cat flea	Flea	Chile
									KY913622	Cat flea	Flea	Chile
									KY913621	Cat flea	Flea	Chile
									KY913620	Cat flea	Flea	Chile
									CP020742	Human	NA	NA
									KT945243	Human	Lymph node secretion	Brazil
									HG965802	Human	blood	NA
									MT028358	Geoffroy's cat	Blood	Brazil
									FJ492802	Cat	NA	China
									FJ464197	Cat	NA	China
									FJ464193	Cat	NA	China
									FJ464188	Cat	NA	China
									FJ464185	Cat	NA	China
									AM294993	NA	NA	NA
									BX897699	NA	NA	NA
									L38987	NA	NA	NA
	9306	MW575344	339	117	114	57	51	97.01%-100%	GQ200859	Human	Blood	Thailand
	9701	MW575355	339	116	115	57	51	97.01%-100%	MN107415	Cat	Blood	Brazil
									MH019297	Cat	Blood	Brazil
									MH019295	Cat	Blood	Brazil
									KY913627	Cat flea	Flea	Chile
									KY913626	Cat flea	Flea	Chile
									KY913625	Cat flea	Flea	Chile
									KY913624	Cat flea	Flea	Chile
									KY913623	Cat flea	Flea	Chile
									KY913622	Cat flea	Flea	Chile
									KY913621	Cat flea	Flea	Chile
									KY913620	Cat flea	Flea	Chile
									CP020742	Human	NA	NA
									KT945243	Human	Lymph node secretion	Brazil
									HG965802	Human	blood	NA
									MT028358	Geoffroy's cat	Blood	Brazil
									FJ492802	Cat	NA	China
									FJ464197	Cat	NA	China
									FJ464193	Cat	NA	China
									FJ464188	Cat	NA	China
									FJ464185	Cat	NA	China
									AM294993	NA	NA	NA
									BX897699	NA	NA	NA
									L38987	NA	NA	NA
	9707	MW575356	339	116	115	57	51	97.01%-100%	MN107415	Cat	Blood	Brazil
									MH019297	Cat	Blood	Brazil
									MH019295	Cat	Blood	Brazil
									KY913627	Cat flea	Flea	Chile
									KY913626	Cat flea	Flea	Chile
									KY913625	Cat flea	Flea	Chile
									KY913624	Cat flea	Flea	Chile
									KY913623	Cat flea	Flea	Chile
									KY913622	Cat flea	Flea	Chile
									KY913621	Cat flea	Flea	Chile
									KY913620	Cat flea	Flea	Chile
									CP020742	Human	NA	NA
									KT945243	Human	Lymph node secretion	Brazil
									HG965802	Human	blood	NA
									MT028358	Geoffroy's cat	Blood	Brazil
									FJ492802	Cat	NA	China
									FJ464197	Cat	NA	China
									FJ464193	Cat	NA	China
									FJ464188	Cat	NA	China
									FJ464185	Cat	NA	China
									AM294993	NA	NA	NA
									BX897699	NA	NA	NA
									L38987	NA	NA	NA
ribC	2901	MW575357	524	150	174	79	121	99.54%-100%	KR092386	Cat	Blood	Brazil
									MT353687	Cat flea	Flea	Brazil
	3302	MW575358	524	150	174	79	121	99.54%-100%	KR092386	Cat	Blood	Brazil
									MT353687	Cat flea	Flea	Brazil
	4102	MW575364	524	150	174	79	121	99.54%-100%	KR092386	Cat	Blood	Brazil
									MT353687	Cat flea	Flea	Brazil
	5909	MW575361	524	150	174	79	121	99.54%-100%	KR092386	Cat	Blood	Brazil
									MT353687	Cat flea	Flea	Brazil
	6806	MW575362	524	150	174	79	121	99.54%-100%	KR092386	Cat	Blood	Brazil
									MT353687	Cat flea	Flea	Brazil
	7406	MW575363	524	150	174	79	121	99.54%-100%	KR092386	Cat	Blood	Brazil
									MT353687	Cat flea	Flea	Brazil
	8303	MW575360	524	150	174	79	121	99.54%-100%	KR092386	Cat	Blood	Brazil
									MT353687	Cat flea	Flea	Brazil
	8501	MW575368	532	158	175	79	120	86.62%-100%	MT028357	Geoffroy's cat	Blood	Brazil
	8508	MW575359	524	150	174	79	121	99.54%-100%	KR092386	Cat	Blood	Brazil
									MT353687	Cat flea	Flea	Brazil
	9304	MW575365	532	158	175	79	120	86.62%-100%	MT028357	Geoffroy's cat	Blood	Brazil
	9306	MW575366	532	158	175	79	120	86.62%-100%	MT028357	Geoffroy's cat	Blood	Brazil
	9701	MW575367	532	158	175	79	120	86.62%-100%	MT028357	Geoffroy's cat	Blood	Brazil
	9707	MW575369	532	158	173	78	123	86.62%-100%	CP020742	Human	NA	Germany
									HG969191	Human	Blood	NA
									HG965802	Human	Blood	NA
									MT028357	Geoffroy's cat	Blood	Brazil
									BX897699	NA	NA	NA
									AJ132928	NA	NA	NA
ftsZ	2901	MW575370	805	216	220	169	200	99.23%-100%	CP020742	Human	NA	Germany
									HG965802	Human	Blood	NA
									BX897699	NA	NA	NA
									AF061746	NA	NA	NA
	3302	MW575371	805	216	220	169	200	99.23%-100%	CP020742	Human	NA	Germany
									HG965802	Human	Blood	NA
									BX897699	NA	NA	NA
									AF061746	NA	NA	NA
	4102	MW575372	805	216	220	169	200	99.23%-100%	CP020742	Human	NA	Germany
									HG965802	Human	Blood	NA
									BX897699	NA	NA	NA
									AF061746	NA	NA	NA
	5909	MW575373	805	216	220	169	200	99.23%-100%	CP020742	Human	NA	Germany
									HG965802	Human	Blood	NA
									BX897699	NA	NA	NA
									AF061746	NA	NA	NA
	6806	MW575379	825	225	229	172	199	99.39%-100%	HG969191	Human	Blood	NA
	8501	MW575374	805	216	220	169	200	99.23%-100%	CP020742	Human	NA	Germany
									HG965802	Human	Blood	NA
									BX897699	NA	NA	NA
									AF061746	NA	NA	NA
	9304	MW575375	805	216	220	169	200	99.23%-100%	CP020742	Human	NA	Germany
									HG965802	Human	Blood	NA
									BX897699	NA	NA	NA
									AF061746	NA	NA	NA
	9306	MW575376	805	216	220	169	200	99.23%-100%	CP020742	Human	NA	Germany
									HG965802	Human	Blood	NA
									BX897699	NA	NA	NA
									AF061746	NA	NA	NA
	9701	MW575377	805	216	220	169	200	99.23%-100%	CP020742	Human	NA	Germany
									HG965802	Human	Blood	NA
									BX897699	NA	NA	NA
									AF061746	NA	NA	NA
	9707	MW575378	805	216	220	169	200	99.23%-100%	CP020742	Human	NA	Germany
									HG965802	Human	Blood	NA
									BX897699	NA	NA	NA
									AF061746	NA	NA	NA
rpoB	2901	MW575394	823	200	265	154	204	99.41%-100%	KX499341	Cheetah	Blood	Zimbabwe
									JN646670	Cat	Blood	New Caledonia
									FJ832093	Dog	Aortic valve tissue	Israel
	3302	MW575386	836	205	269	155	207	99.41%-100%	KX499341	Cheetah	Blood	Zimbabwe
									JN646670	Cat	Blood	New Caledonia
	5909	MW575392	823	200	265	154	204	99.41%-100%	KX499341	Cheetah	Blood	Zimbabwe
									JN646670	Cat	Blood	New Caledonia
									FJ832093	Dog	Aortic valve tissue	Israel
	6806	MW575390	827	202	267	154	204	98.95%-100%	KX499338	Lion	Blood	South Africa
									KP822819	Cat	Blood	Guatemala
									HG969191	Human	Blood	NA
	8501	MW575387	836	205	269	155	207	99.41%-100%	KX499341	Cheetah	Blood	Zimbabwe
									JN646670	Cat	Blood	New Caledonia
	9304	MW575388	836	205	269	155	207	99.41%-100%	KX499341	Cheetah	Blood	Zimbabwe
									JN646670	Cat	Blood	New Caledonia
	9306	MW575393	823	200	265	154	204	99.41%-100%	KX499341	Cheetah	Blood	Zimbabwe
									JN646670	Cat	Blood	New Caledonia
									FJ832093	Dog	Aortic valve tissue	Israel
	9701	MW575389	836	205	269	155	207	99.41%-100%	KX499341	Cheetah	Blood	Zimbabwe
									JN646670	Cat	Blood	New Caledonia
	9707	MW575394	823	200	265	154	204	99.41%-100%	KX499341	Cheetah	Blood	Zimbabwe
									JN646670	Cat	Blood	New Caledonia
									FJ832093	Dog	Aortic valve tissue	Israel
groEL	2901	MW575380	1129	343	310	190	286	98.94%-100%	FN645454	Cat	Blood	France
	3302	MW575381	1129	343	310	190	286	98.94%-100%	FN645454	Cat	Blood	France
	5909	MW575382	1129	343	310	190	286	98.94%-100%	FN645454	Cat	Blood	France
	6806	MW575383	1129	343	310	190	286	98.94%-100%	FN645454	Cat	Blood	France
	8303	MW575384	1129	343	310	190	286	98.94%-100%	FN645454	Cat	Blood	France
	8508	MW575385	1129	343	310	190	286	98.94%-100%	FN645454	Cat	Blood	France
* Best matches were included from BLAST revealed 100% query cover and 100% identity
NA = No available data
