# Supplementary material for: Molecular Detection of Bartonella spp. and Hematological Evaluation in Domestic Cats and Dogs from Bangkok, Thailand
Source: Pathogens. 2021 Apr 22;10(5):503. doi: 10.3390/pathogens10050503 (PMC8146774; doi:10.3390/pathogens10050503)
Supplement: Supplementary file 1 [file pathogens-10-00503-s001.zip › Supplementary Table S2.xlsx]

## Sheet: Table S2
Table S2 The reference of blood parameters used for cut-off in this study*
Parameter	Abbreviation	Unit	Dog	Cat
Packed cell volume	PCV	%	35-57	30-45
Hemoglobin concentration	HGB	g/dL	11.9-18.9	9.8-15.4
Erythrocytic count	RBC	x106/µL	4.95-7.87	5.00-10.00
Mean corpuscular volume	MCV	fL	66-77	39-55
Mean corpuscular hemoglobin	MCH	pg	21.0-26.2	13.0-17.0
Mean corpuscular hemoglobin concentration	MCHC	g/dL	32.0-36.3	30.0-36.0
Platelet count	PLT	x103/µL	211-621	300-800
Leukocyte count	WBC	x103/µL	5.0-14.1	5.5-19.5
%Neutrophils	NEU	%	58-85	45-64
%Lymphocytes	LYM	%	8-21	27-36
%Monocytes	MONO	%	2-10	0-5
%Eosinophils	EOS	%	0-9	0-4
%Basophils	BAS	%	0-1	0-1
* Reference: Latimer, K.S.; Duncan, J.R.; Latimer, K.S. Duncan & Prasse’s veterinary laboratory medicine: clinical pathology; Wiley-Blackwell: Chichester, West Sussex, UK, 2011.
