# Supplementary material for: Molecular Detection of Bartonella spp. and Hematological Evaluation in Domestic Cats and Dogs from Bangkok, Thailand
Source: Pathogens. 2021 Apr 22;10(5):503. doi: 10.3390/pathogens10050503 (PMC8146774; doi:10.3390/pathogens10050503)
Supplement: Supplementary file 1 [file pathogens-10-00503-s001.zip › Supplementary Table S3.xlsx]

## Sheet: Table S3 
Table S3 Comparison of positive and negative-Bartonella proportions between recent investigation and other reports discussed in this study.
Host	Bartonella proportion (This study)		Recent prevalence (%)	Gene	Bartonella proportion (Other study)		Previous prevalence (%)	Gene/Region	Sample	Method	Studied area	Ref.**	Chi-square (p- value)	Significant difference (Yes/No)
	n of Positive	n of Negative			n of Positive	n of Negative
Cat	13	500	2.53411	gltA	22	67	24.7191	gltA	Blood	cPCR	Brazil	18	64.18 (p<0.05)	Yes
					11	26	29.7297	ITS, ribC, gltA, pap31, rpoB	Blood	cPCR	Brazil	19	54.82 (p<0.05)	Yes
					8	86	8.51064	ssrA	Blood	Real-Time PCR	Greece	20	6.80 (p<0.05)	Yes
					13	317	3.93939	ITS	Blood	cPCR	Italy	35	0.90 (p=0.34)	No
					60	25	70.5882	ITS, pap31	Blood	Nested PCR	Italy	25	308.79 (p<0.05)	Yes
					26	208	11.1111	16sRNA	Blood	cPCR	Italy	22	22.19 (p<0.05)	Yes
					3	52	5.45455	16sRNA	Blood	cPCR	Italy	36	0.66 (p=0.41)	No
					2	32	5.88235	ITS	Blood	Real-Time PCR	Spain	37	0.38 (p=0.54)	No
					28	141	16.568	gltA	Blood	PCR-REA	Germany	23	41.86 (p<0.05)	Yes
					3	49	5.76923	NA***	Blood	cPCR	Scotland	38	0.81 (p=0.37)	No
					4	4	50	ITS, 16sRNA, rpoB, gltA, ftsZ	Blood	cPCR	New Caledonia	24	42.19 (p<0.05)	Yes
					60	35	63.1579	ITS	Blood	cPCR	USA	25	273.13 (p<0.05)	Yes
					13	118	9.92366	ITS	Blood	cPCR	USA	26	12.86 (p<0.05)	Yes
					13	110	10.5691	ITS	Blood	cPCR	USA	27	14.35 (p<0.05)	Yes
					12	164	6.81818	ITS	Blood	cPCR	USA	28	5.71 (p<0.05)	Yes
					32	60	34.7826	ITS	Blood	cPCR	USA	29	113.2 (p<0.05)	Yes
					6	110	5.17241	ITS	Blood	cPCR	Ireland	31	1.44 (p=0.23)	No
					4	40	9.09091	ssrA	Blood	Real-Time PCR	Saudi Arabia	30	3.88 (p<0.05)	Yes
					8	195	3.94089	rrsA, gltA, groEL	Blood	Nested PCR	China	13	0.58 (p=0.45)	No
					20	61	24.6914	ITS	Blood	cPCR	USA	35	61.3 (p<0.05)	Yes
					25	26	49.0196	gltA	Blood	Nested PCR	Portugal	36	152.21 (p<0.05)	Yes
					38	23	62.2951	16sRNA	Blood	cPCR-Culture	France	37	233.18 (p<0.05)	Yes
					72	364	16.5138	16sRNA, gltA	Blood	PCR-RFLP	France	38	54.78 (p<0.05)	Yes
					26	127	16.9935	ITS	Blood	cPCR	Thailand	39	42.11 (p<0.05)	Yes
Dog*	0	295	0	gltA	0	272	0	rrsA, gltA, groEL	Blood	Nested PCR	China	13	<0.001 (p=1.00)	No
					0	124	0	gltA	Blood	cPCR	Brazil	18	<0.001 (p=1.00)	No
					0	37	0	ITS	Blood	Real-Time PCR	Spain	37	<0.001 (p=1.00)	No
					0	153	0	ITS	Blood	cPCR	Cape Verde	40	<0.001 (p=1.00)	No
					6	24	20	ITS	Blood	cPCR	Spain	42	20.69 (p<0.05)	Yes
					14	66	17.5	ITS	Blood	cPCR	USA	44	46.30 (p<0.05)	Yes
					13	107	10.8333	gltA	Blood	cPCR	the Philippines	45	25.18 (p<0.05)	Yes
					60	132	31.25	gltA	Blood	BAPGM-PCR	Thailand	46	100.43 (p<0.05)	Yes
					1	72	1.36986	ITS	Blood	cPCR	Grenada	41	0.17 (p=0.68)	No
* Data with n of positive = 0 were plus by 0.5 before calculated in R programming language to provided Chi-squared value and p-value.
** References are listed in the main article.
*** NA is data not provided.
