# Supplementary material for: Molecular Detection of Bartonella spp. and Hematological Evaluation in Domestic Cats and Dogs from Bangkok, Thailand
Source: Pathogens. 2021 Apr 22;10(5):503. doi: 10.3390/pathogens10050503 (PMC8146774; doi:10.3390/pathogens10050503)
Supplement: Supplementary file 1 [file pathogens-10-00503-s001.zip › Supplementary Table S4.xlsx]

## Sheet: Table S4
Table S4 The data of studied population in this study
Animal type	Site	Zone	District	Number of temple	Number of cats	Number of dogs	Total animal
Free-ranging	Temple	Inner	Bang Kho Laem	2	16	4	20
			Bangkok Yai	1	10	6	16
			Bang Rak	1	10	0	10
			Bang Sue	1	9	6	15
			Din Daeng	1	10	0	10
			Dusit	1	8	3	11
			Huai Khwang	1	10	0	10
			Khlong San	1	10	6	16
			Khlong Toei	3	27	16	43
			Pathum Wan	2	9	10	19
			Phaya Thai	1	10	14	24
			Phra Nakhon	1	5	0	5
			Pom Prap Sattru Phai	3	17	0	17
			Ratchathewi	2	20	0	20
			Samphanthawong	2	21	0	21
			Sathon	2	20	0	20
			Watthana	1	11	0	11
		Intermediate	Bang Kapi	2	15	7	22
			Bang Khae	1	10	0	10
			Bang Na	2	14	0	14
			Bang Phlat	1	10	0	10
			Bueng Kum	3	30	10	40
			Chom Thong	1	11	0	11
			Khan Na Yao	1	9	14	23
			Phra Khanong	2	22	7	29
			Prawet	2	9	10	19
			Rat Burana	2	20	0	20
			Suan Luang	1	9	0	9
			Wang Thong Lang	1	10	0	10
		Outer	Bang Bon	2	9	25	34
			Bang Khun Thian	3	25	11	36
			Nong Khaem	1	9	9	18
			Taling Chan	2	12	11	23
			Thawi Watthana	1	13	5	18
Owned	BB of KUVTH	NA	NA	NA	53	121	174
* NA = No provided data
